# Supplementary material for: Temperate bacteriophages infecting the mucin-degrading bacterium Ruminococcus gnavus from the human gut
Source: Gut Microbes. 2023 Mar 30;15(1):2194794. doi: 10.1080/19490976.2023.2194794 (PMC10072058; doi:10.1080/19490976.2023.2194794)
Supplement: Supplemental Material [file KGMI_A_2194794_SM5769.zip]

Archive with 2 entries (2 files):
- Supplementary material/Supplementary_information_1_FINAL.docx
- Supplementary material/Supplementary_information_2_FINAL.xlsx
