# Supplementary material for: Temperate bacteriophages infecting the mucin-degrading bacterium Ruminococcus gnavus from the human gut
Source: Gut Microbes. 2023 Mar 30;15(1):2194794. doi: 10.1080/19490976.2023.2194794 (PMC10072058; doi:10.1080/19490976.2023.2194794)
Supplement: Supplemental Material [file KGMI_A_2194794_SM5769.zip › Supplementary material/Supplementary_information_2_FINAL.xlsx]

## Sheet: Table S1
Table S1. List of primers used in this study
	Forward	Reverse	Product size (bp)
phiPS6-F1, R1	gaaactggaatggaaatgagtatgg	actgtcctgtcaataattgtttgcc	200
phiRg507T2/2-F1, R1	gaagtcaaagagatccagatatccc	cgatgattgtttgcttctgtgg	274
phiRg507T2/3-F1, R1	ataacgagactggaaacggac	tggtcatcggacattggaagac	421
lysogen_1-1	aacataatctccgccgg	atccgtagaggagctgg	1346
lysogen_2-1	atccgtagaggagctgg	aacataatctccgccgg	1346

## Sheet: Table S2
Table S2. The dimension of virions of Ruminococcus phages determined from transmission electron microscopy isolated in this study
Phage		head long diam		head transv diam		tail width		tail length		n=
		mean	SD	mean	SD	mean	SD	mean	SD
Ruminococcus phage	phiRgE507T2/2	57.4315	3.59884	56.9697	2.35594	9.64187	0.789929	203.956	6.744	>10
	phiRg507T2/3	62.5037	1.71391	60.6308	1.73946	9.64039	1.05426	200.694	6.1908	>10
	phiRgPS6	62.1173	2.81481	54.7194	2.88333	10.034	1.49234	194.515	6.45237	>10
	phiRg519	60.7796	2.99643	60.2081	1.96691	10.5328	0.885148	196.259	6.18431	>10

## Sheet: Table S3
Table S3. Host range of Ruminococcus phages on a panel of Ruminococcus gnavus isolates
phage	Ruminococcus gnavus strains
	CCUG 52279	CCUG 51289	CCUG 54531	CCUG 43222	CCUG 49994	CCUG 57161	CCUG 57208	CCUG 57137	PS/160	JCM 6515T*
phiRgPS6	-	-	-	-	-	-	-	+	-	+
phiRg507T2/2	-	-	-	-	-	-	-	-	-	+
phiRg507T2/3	-	-	-	-	-	-	-	-	-	+
phiRg519	-	-	-	-	-	-	-	-	-	+
phiRgIBDN1	-	-	-	-	-	-	-	+	-	+
Results recorded as −, no infection; +, infection; * host strain of phage.

## Sheet: Table S4
Table S4. Details of genomes of Ruminococcus phages
Phage	Isolation source	Genome size (bp)	Number of ORFs	Number of tRNA genes*	GC content (%)	sequence coverage	Accession number	Nucleotide homology (%)**	Homologous Proteins (%)***
phiRg507T2/2	feaces (individual with IBD)	37304	54	2	42	7902.49	MT980836	100	100
phiRg507T2/3	feaces (individual with IBD)	36510	54	2	42	7907.73	MT980837	86	88.8889
phiRg519	feaces (individual with IBD)	36865	58	2	42	>1000	MT980838	62	61.1111
phiRgPS6	feaces (healthy child)	37780	59	2	41	7926.53	MT980839	62	57.4074
phiRgIBDN1	feaces (individual with IBD)	37233	58	2	41	7932.95	MT980840	69	64.8148
phiRM10	farm isolate	36920	58	1	42	5940.95	MT980841	59	59.2593
As determine by AGAGORN*, BLASTN** and Coregenes 5.0***

## Sheet: Table S5
Table S5. Metadata for draft genomes of nine Ruminococcus gnavus strains used in host range analsysis of Ruminococcus phages
Isolate	CCUG 52279	CCUG 51289	CCUG 54531	CCUG 43222	CCUG 49994	CCUG 57161	CCUG 57208	CCUG 57137	PS/160
Assembly	AS18_L-1	AS18_L-2	AS18_L-3	AS18_L-4	AS18_L-6	AS18_L-7	AS18_L-8	AS18-L-9	AS18_L-10
# contigs (>= 0 bp)	67	54	64	52	58	54	54	42	49
# contigs (>= 1000 bp)	52	43	55	44	50	46	46	33	37
# contigs (>= 5000 bp)	36	35	37	36	35	35	35	23	32
# contigs (>= 10000 bp)	29	34	34	34	33	31	32	20	29
# contigs (>= 25000 bp)	24	23	29	25	28	21	22	17	22
# contigs (>= 50000 bp)	19	16	24	21	24	16	16	13	16
Total length (>= 0 bp)	2945497	3351414	3316615	2914830	3321591	2991404	3003631	3008341	2962030
Total length (>= 1000 bp)	2935808	3343969	3309849	2910038	3315368	2985725	2998149	3002404	2953891
Total length (>= 5000 bp)	2904152	3331908	3274858	2894753	3285812	2965041	2974996	2980004	2943854
Total length (>= 10000 bp)	2861679	3321998	3255967	2879503	3274376	2933772	=	2956782	2917264
Total length (>= 25000 bp)	2785696	3139711	3162847	2716742	3187265	2761235	2789734	2908430	2789301
Total length (>= 50000 bp)	2595429	2891201	2969747	2574604	3032266	2587946	2586866	2749608	2573511
# contigs	67	54	64	52	58	54	54	42	49
Largest contig	519496	645286	308396	302985	281947	525179	525179	591918	449502
Total length	2945497	3351414	3316615	2914830	3321591	2991404	3003631	3008341	2962030
GC (%)	43.02	42.65	43.14	43.21	42.49	42.81	42.78	43.05	43.2
N50	164114	159145	133050	137313	139021	188525	188525	231770	245696
N90	46052	35744	48006	35698	53665	31016	30180	55052	36922
auN	215281	271949	150333	158108	139282	234986	234087	325446	216262
L50	5	5	9	7	10	5	5	4	5
L90	21	20	25	23	24	19	20	13	19
# N's per 100 kbp	0	0	0	0	0	0	0	0	0
Coverage	533.22	661.87	583.688	949.792	734.005	402.652	486.241	739.476	765.95
Completeness	99.42	99.42	99.42	99.42	99.42	99.42	99.42	99.42	99.42
Contamination	0	0	0	0.1	1.27	0.1	0.1	0	0
Strain heterogeneity	0	0	0	0	0	0	0	0	0
spacers detected (Minced)	no	yes	no		no	no	no	no	no

## Sheet: Table S6
Table S6. Identified CRISPR spacers among Ruminococcus gnavus bacterial isolates used in study found to target Ruminococcus phages
R. gnavus isolate	contig	sequence	spacer name	phage target(s) (base mismatches)
JCM6515	NZ_CP043051	GATGTGTGGTTGAATCACGTTCGAGAACTGAGGG	NZ_CP043051_CRISPR_1_spacer_2	phiRg507T2_2 (0), phiRg507T2_3 (0)
JCM6515	NZ_CP043052	CCCGGTGCCTTATCCTGTGAATCTACTCCATCAC	NZ_CP043051_CRISPR_1_spacer_3	phiRg507T2_2 (0), phiRg507T2_3 (0)
JCM6515	NZ_CP043053	TTGCAGATGTTTTGCTCGTATCGTCCAGAAACAT	NZ_CP043051_CRISPR_1_spacer_6	phiRg507T2_2 (1), phiRg507T2_3 (1)
JCM6515	NZ_CP043054	AAACCTATCATTATCCGTATTTCCTTTCGATTC	NZ_CP043051_CRISPR_1_spacer_5	phiRg507T2_2 (1), phiRg507T2_3 (1)
CCUG 43437	38 (22047 bp)	TACCTGAAATCAATTCTTTTTTTGATTGCATTTTA	AS18_L-5_CRISPR_1_spacer_14	phiRg507T2_2 (1), phiRgIBDN1 (1), phiRg507T2_3 (1), phiRg519T2 (1), phiRgPS_6 (0), phiRgRM10 (1)
CCUG 43437	38 (22047 bp)	GCCCACACAGATGTAGCCACCATAAGAGAGACT	AS18_L-5_CRISPR_1_spacer_17	phiRg507T2_2 (3), phiRg507T2_2 (3), phiRg507T2_3 (3)
CCUG 51289	19 (22047 bp)	GAAGAAATCAAGATGTATGCAATCCGATGGAAAGG	AS18_L-2_CRISPR_1_spacer_5	phiRg507T2_3 (0)
JCM6515	NZ_CP043053	AAGGTGATGCAGGGGCTTACGTGGGATGAAGTGGC	NZ_CP043051_CRISPR_1_spacer_13	phiRg507T2_3 (3)
JCM6515	NZ_CP043054	TTGTTGAATCTTTCTTGTCATTTGTTTCCTTATCT	NZ_CP043051_CRISPR_1_spacer_8	phiRg519T2 (0), phiRgIBDN1 (0), phiRgPS_6 (0), phiRgRM10 (0)
CCUG 51289	19 (36160 bp)	CGGATTCTGATAAGAGGTTCCATGATCATCTTG	AS18_L-2_CRISPR_1_spacer_19	phiRg519T2 (1), phiRg507T2_2 (2), phiRg507T2_3 (2), phiRg519T2 (1)
CCUG 51289	19 (36160 bp)	TGGAAGAGTATCCGGAGCTTGCGCTTATGGACTG	AS18_L-2_CRISPR_1_spacer_4	phiRgIBDN1 (3)
JCM6515	NZ_CP043053	CAGTCCATAAGCGCAAGCTCCGGATACTCTTCCA	NZ_CP043051_CRISPR_1_spacer_26	phiRgIBDN1 (3)
CCUG 51289	19' (36160 bp)	ATTCCGGCGGCAGTAGCATGGCAGATGATATCGC	AS18_L-2_CRISPR_1_spacer_3	phiRgPS_6 (0)
CCUG 43437	19' (36160 bp)	TGATGTTATCCATTACAAATATACCTCCCGTATT	AS18_L-5_CRISPR_1_spacer_11	phiRgPS_6 (0), phiRg507T2_2 (3), phiRg507T2_3 (3), phiRg519T2 (2) , phiRgRM10 (0)
CCUG 51289	19' (36160 bp)	GAAGACAAAAACATACCATGGCAAATGAGCATA	AS18_L-2_CRISPR_1_spacer_2	phiRgPS_6 (2), phiRgPS_6 (2)

## Sheet: Table S7
Table S7. Predictated intergration sites of prophages found among publically avalible genomes of Ruminococcus gnavus and that share homology with isolated Ruminococcus phages of this study as determined with Mauve
No.	Host (Assembly Accession)	Left Boundary: contig (position [bp])	Right Boundary: contig (position [bp])	Size (bp)	Likely Integration Locus (Locus Tag) Relative to Strain JCM 6515	Complete prophage genome obtained?
1	MAG: Ruminococcus gnavus isolate S9_Bin4 scaffold_1003 (GCA_021768575.1)	JAETUO010000005.1 (95215 - 117205)*	JAETUO010000009.1 (72373 - 76892)*	>26501	Intergenic (between FXV78_RS15645 & FXV78-RS15640)	no
2	[Ruminococcus] gnavus strain TF01-20-2 TF01-20-2.Scaf12 (GCA_003438585.1)	NZ_QSSX01000012 (28469)	NZ_QSSX01000012 (67313)	38844	tRNA-Lys (FXV78_RS07745)	yes
*position of contigs identified by utilisation of the "Move Contigs" function of Mauve
